# Supplementary material for: A new species of Procamallanus Baylis, 1923 (Nematoda, Camallanidae) from Astronotusocellatus (Agassiz, 1831) (Perciformes, Cichlidae) in Brazil
Source: Zookeys. 2018 Oct 15;(790):21–33. doi: 10.3897/zookeys.790.24745 (PMC6198027; doi:10.3897/zookeys.790.24745)
Supplement: XML Treatment for Procamallanus spiculastriatus [file zookeys.790.24745-treatment1.xml]

<!DOCTYPE tp:taxon-treatment
  PUBLIC "-//TaxonX//DTD Taxonomic Treatment Publishing DTD v0 20100105//EN" "tax-treatment-NSO.dtd">
<tp:taxon-treatment xmlns:tp="http://www.plazi.org/taxpub"><tp:treatment-meta><kwd-group><label>Taxon classification</label><kwd><named-content xmlns:xlink="http://www.w3.org/1999/xlink" content-type="kingdom">Animalia</named-content></kwd><kwd><named-content xmlns:xlink="http://www.w3.org/1999/xlink" content-type="order">Camallanida</named-content></kwd><kwd><named-content xmlns:xlink="http://www.w3.org/1999/xlink" content-type="family">Camallanidae</named-content></kwd></kwd-group><mixed-citation publication-type="journal"><person-group><name><surname>Pinheiro</surname><given-names>Raul Henrique da Silva</given-names></name><name><surname>Melo</surname><given-names>Francisco Tiago de Vasconcelos</given-names></name><name><surname>Scott Monks</surname><given-names/></name><name><surname>dos Santos</surname><given-names>Jeannie Nascimento</given-names></name><name><surname>Giese</surname><given-names>Elane Guerreiro</given-names></name></person-group><article-title>A new species of <italic><tp:taxon-name><tp:taxon-name-part taxon-name-part-type="genus" reg="Procamallanus">Procamallanus</tp:taxon-name-part></tp:taxon-name></italic> Baylis, 1923 (<tp:taxon-name><tp:taxon-name-part taxon-name-part-type="phylum">Nematoda</tp:taxon-name-part></tp:taxon-name>, <tp:taxon-name><tp:taxon-name-part taxon-name-part-type="family">Camallanidae</tp:taxon-name-part></tp:taxon-name>) from <italic><tp:taxon-name><tp:taxon-name-part taxon-name-part-type="genus" reg="Astronotus">Astronotus</tp:taxon-name-part><tp:taxon-name-part taxon-name-part-type="species" reg="ocellatus">ocellatus</tp:taxon-name-part></tp:taxon-name></italic> (Agassiz, 1831) (<tp:taxon-name><tp:taxon-name-part taxon-name-part-type="order">Perciformes</tp:taxon-name-part></tp:taxon-name>, <tp:taxon-name><tp:taxon-name-part taxon-name-part-type="family">Cichlidae</tp:taxon-name-part></tp:taxon-name>) in Brazil</article-title><source>Zookeys</source><day>15</day><month>10</month><year>2018</year><volume>2018</volume><issue>790</issue><fpage>21</fpage><lpage>33</lpage><pub-id pub-id-type="doi">10.3897/zookeys.790.24745</pub-id></mixed-citation></tp:treatment-meta><tp:nomenclature><tp:taxon-name>
                  <tp:taxon-name-part taxon-name-part-type="genus" reg="Procamallanus">Procamallanus</tp:taxon-name-part>
                  <tp:taxon-name-part taxon-name-part-type="species" reg="spiculastriatus">spiculastriatus</tp:taxon-name-part>
                  <object-id xmlns:xlink="http://www.w3.org/1999/xlink" content-type="zoobank" xlink:type="simple">http://zoobank.org/AD83ABF3-9B63-455C-8AC6-3B3795CD6156</object-id>
                </tp:taxon-name><tp:taxon-status xmlns:xlink="http://www.w3.org/1999/xlink" xlink:type="simple">sp. n.</tp:taxon-status><xref ref-type="fig" rid="F1">Figures 1</xref><xref ref-type="fig" rid="F2">, 2</xref><xref ref-type="fig" rid="F3">, 3</xref></tp:nomenclature><tp:treatment-sec sec-type="material" id="SECID0EEPAC"><title>Material.</title><p><bold>Type specimens.</bold> Holotype male (<named-content xmlns:xlink="http://www.w3.org/1999/xlink" content-type="dwc:institutional_code" xlink:type="simple">MPEG</named-content> 195), allotype female (<named-content xmlns:xlink="http://www.w3.org/1999/xlink" content-type="dwc:institutional_code" xlink:type="simple">MPEG</named-content> 196), and four paratypes (<named-content xmlns:xlink="http://www.w3.org/1999/xlink" content-type="dwc:institutional_code" xlink:type="simple">MPEG</named-content> 197; <named-content xmlns:xlink="http://www.w3.org/1999/xlink" content-type="dwc:institutional_code" xlink:type="simple">MPEG</named-content> 198; <named-content xmlns:xlink="http://www.w3.org/1999/xlink" content-type="dwc:institutional_code" xlink:type="simple">MPEG</named-content> 199; <named-content xmlns:xlink="http://www.w3.org/1999/xlink" content-type="dwc:institutional_code" xlink:type="simple">MPEG</named-content> 200) were deposited in the Coleção de Invertebrados of the Museu Paraense Emílio Goeldi (<named-content xmlns:xlink="http://www.w3.org/1999/xlink" content-type="dwc:institutional_code" xlink:type="simple">MPEG</named-content>), Belém, Pará, Brazil.</p></tp:treatment-sec><tp:treatment-sec sec-type="Type host" id="SECID0EQAAE"><title>Type host.</title><p><italic><tp:taxon-name><tp:taxon-name-part taxon-name-part-type="genus" reg="Astronotus">Astronotus</tp:taxon-name-part><tp:taxon-name-part taxon-name-part-type="species" reg="ocellatus">ocellatus</tp:taxon-name-part></tp:taxon-name></italic> (Agassiz) (<tp:taxon-name><tp:taxon-name-part taxon-name-part-type="order">Perciformes</tp:taxon-name-part></tp:taxon-name>: <tp:taxon-name><tp:taxon-name-part taxon-name-part-type="family">Cichlidae</tp:taxon-name-part></tp:taxon-name>). Average length = 24.7±2.6 cm; average weight = 331.8±96.3 g.</p></tp:treatment-sec><tp:treatment-sec sec-type="type locality" id="SECID0ELBAE"><title>Type locality.</title><p>Iará Lake, Jardim Botânico Bosque Rodrigues Alves (<named-content xmlns:xlink="http://www.w3.org/1999/xlink" content-type="dwc:verbatimCoordinates" xlink:type="simple"><named-content content-type="geo-json" specific-use="{&#34;type&#34;:&#34;Point&#34;,&#34;coordinates&#34;:[-48.456111,-1.430278]}" id="NCID0EUBAE" xlink:type="simple">1°25'49"S, 48°27'22"W</named-content></named-content>), Belém, Pará, Amazon Biome, Brazil.</p></tp:treatment-sec><tp:treatment-sec sec-type="Site in host" id="SECID0EZBAE"><title>Site in host.</title><p>Mid-intestine.</p></tp:treatment-sec><tp:treatment-sec sec-type="host" id="SECID0E5BAE"><title>Host-parasite data.</title><p>Prevalence 55% (22 infected, 40 examined); Mean intensity = 14.8; Mean abundance = 8.5; Range = 1–59.</p></tp:treatment-sec><tp:treatment-sec sec-type="etymology" id="SECID0EDCAE"><title>Etymology.</title><p>The species name refers to the unique morphology of the spicules, which membranous alae that are supported by rays, giving them a striated appearance.</p></tp:treatment-sec><tp:treatment-sec sec-type="description" id="SECID0EICAE"><title>Description.</title><p>[Based on 10 males, 11 females, 20 eggs (from allotype female), and 20 intrauterine larvae (from allotype female)] Medium-sized nematodes, red while <!--PageBreak-->alive and white after fixation. Cuticle with fine transverse striations. Oral opening circular, surrounded by three concentric circles with four papillae each, inner circle with six small pores at base proximal to oral opening, pair of small lateral amphids present <!--PageBreak-->(Figure <xref ref-type="fig" rid="F2">2a</xref>). Buccal capsule, orange-brown, barrel-shaped with a well-developed basal ring armed with four sclerotized tooth-like structures (Figs <xref ref-type="fig" rid="F1">1a, b</xref>, <xref ref-type="fig" rid="F2">2b</xref>). Inner surface of capsule smooth (Figure <xref ref-type="fig" rid="F1">1a, b</xref>) without ridges. Muscular esophagus somewhat shorter than glandular esophagus. Deirids minute, simple with rounded tip, situated between the buccal capsule and nerve ring (Figure <xref ref-type="fig" rid="F2">2c</xref>).</p><fig id="F1" position="float" orientation="portrait"><label>Figure 1.</label><caption><p><italic><tp:taxon-name><tp:taxon-name-part taxon-name-part-type="genus" reg="Procamallanus">Procamallanus</tp:taxon-name-part><tp:taxon-name-part taxon-name-part-type="species" reg="spiculastriatus">spiculastriatus</tp:taxon-name-part></tp:taxon-name></italic> sp. n., line drawings <bold>a</bold> adult male, anterior part of the body, lateral view <bold>b</bold> buccal capsule, lateral view <bold>c</bold> vulvar opening and vagina <bold>d</bold> tail of a female worm, lateral view <bold>e</bold> posterior end of a male worm and phasmids (arrowheads), ventral view <bold>f</bold> spicules, ventral view <bold>g</bold> distal part of spicules, ventral view <bold>h</bold> distal end of spicules, lateral view <bold>i</bold> larvae. Scale bars: 150 µm (<bold>a</bold>); 40 µm (<bold>b</bold>); 100 µm (<bold>c, d</bold>); 20 µm (<bold>e</bold>); <bold>f</bold>, 50 µm; 50 µm (<bold>g, h, i</bold>).</p></caption><graphic xmlns:xlink="http://www.w3.org/1999/xlink" xlink:href="zookeys-790-021-g001.jpg" position="float" orientation="portrait" xlink:type="simple" id="oo_234882.jpg"/></fig><fig id="F2" position="float" orientation="portrait"><label>Figure 2.</label><caption><p><italic><tp:taxon-name><tp:taxon-name-part taxon-name-part-type="genus" reg="Procamallanus">Procamallanus</tp:taxon-name-part><tp:taxon-name-part taxon-name-part-type="species" reg="spiculastriatus">spiculastriatus</tp:taxon-name-part></tp:taxon-name></italic> sp. n., female, scanning electron microscopy. <bold>a</bold> oral opening, frontal view, three circles of cephalic papillae (a, b, c), amphid (am, arrowhead), pore-like structures (arrows) <bold>b</bold> oral opening, view of buccal capsule, two teeth are visible at the base of the basal ring (arrows) <bold>c</bold> deirid <bold>d</bold> excretory pore. Scale bars: 10 µm (<bold>a, b</bold>); 2 µm (<bold>c</bold>); 5 µm (<bold>d</bold>).</p></caption><graphic xmlns:xlink="http://www.w3.org/1999/xlink" xlink:href="zookeys-790-021-g002.jpg" position="float" orientation="portrait" xlink:type="simple" id="oo_234883.jpg"/></fig><p><italic>Males (based on holotype and 9 paratypes)</italic>: body 8–11 (9) mm long; maximum width at esophageal/intestinal junction 105–147 (130). Buccal capsule including basal ring 57–74 (65) long and 32–39 (36) wide, basal ring 5–8 (6.5) long, 22–29 (26) wide. Maximum length/width ratio of buccal capsule 1:0.55. Deirids, nerve-ring and excretory pore at 91–119 (104), 156–188 (171) and 248–292 (263), respectively, from anterior extremity. Muscular portion of esophagus 316–395 (353) long and 42–53 (48) wide; glandular portion of esophagus 421–558 (470) long and 42–63 (51) wide. Muscular/glandular esophagus length ratio 1:1.3. Length of entire esophagus and buccal capsule 9–12% of body length. Posterior end of body ventrally curved, provided with wide caudal alae bearing six pairs of pedunculated papillae: three precloacal pairs and three postcloacal pairs (Figs <xref ref-type="fig" rid="F1">1e</xref>, <xref ref-type="fig" rid="F3">3a</xref>). Two pairs of adcloacal papillae. (Figs <xref ref-type="fig" rid="F1">1e</xref>, <xref ref-type="fig" rid="F3">3a</xref>). <!--PageBreak-->Two pairs of dorso-lateral sessile papillae, between cloaca and tip of tail present (Figure <xref ref-type="fig" rid="F3">3b</xref>). Caudal alae anteriorly interconnected, forming a pseudosucker, and not reaching tip of tail; a pair of phasmids located immediately posterior to the 6<sup>th</sup> pair of pedunculated papillae (Figs <xref ref-type="fig" rid="F1">1e</xref>, <xref ref-type="fig" rid="F3">3a</xref>). Spicules elongate and ventrally curved, with slightly sclerotized core; distal end of spicules with membranous alae supported by sclerotized rays (Figs <xref ref-type="fig" rid="F1">1e–h</xref>, <xref ref-type="fig" rid="F3">3b, c</xref>). Spicules with terminal bifurcation, similar in form, bifurcation of right spicule always larger than that of left spicule. Spicules dissimilar in length; left spicule shorter, 229–284 (247) long and right spicule 312–355 (332) long (Figure <xref ref-type="fig" rid="F1">1e–h</xref>). Gubernaculum absent. Length of tail 156–205 (184).</p><fig id="F3" position="float" orientation="portrait"><label>Figure 3.</label><caption><p><italic><tp:taxon-name><tp:taxon-name-part taxon-name-part-type="genus" reg="Procamallanus">Procamallanus</tp:taxon-name-part><tp:taxon-name-part taxon-name-part-type="species" reg="spiculastriatus">spiculastriatus</tp:taxon-name-part></tp:taxon-name></italic> sp. n., scanning electron microscopy. <bold>a</bold> tail of a male worm, ventral view, three preanal pairs (arrows) and three postanal pairs (arrows), four adcloacal papillae (arrowheads) and a lateral phasmid (*) are visible <bold>b</bold> tail of a male worm, lateral view with the spicule partially extroverted, and two pairs of sessile papillae are located along lateral margin (arrowhead); inset <bold>c</bold> detail of the tip of a spicule <bold>d</bold> tail of a female worm, ventral view, anus (an). Scale bars: 25 μm (<bold>a</bold>); 50 μm (<bold>b</bold>); 5 μm (<bold>c</bold>); 50 μm (<bold>d</bold>).</p></caption><graphic xmlns:xlink="http://www.w3.org/1999/xlink" xlink:href="zookeys-790-021-g003.jpg" position="float" orientation="portrait" xlink:type="simple" id="oo_234884.jpg"/></fig><p><italic>Females with larvae (based on 4 specimens)</italic>: body 17–20 mm (18 mm) long; maximum width at esophageal/intestinal junction 160–173 (167). Buccal capsule including <!--PageBreak-->basal ring 78–83 (81) long and 47–52 (50) wide, basal ring 12–13 (12) long, 32–43 (36) wide. Maximum length/width ratio of buccal capsule 1:0.62. Deirids, nerve-ring, and excretory pore at 147–167 (156), 220–233 (225), and 330–397 (371), respectively, from the anterior extremity (Figure <xref ref-type="fig" rid="F1">1c</xref>). Muscular portion of esophagus 413–453 (433) long and 53–60 (58) wide; glandular portion of esophagus 600–693 (633) long and 67–80 (70) wide. Muscular/glandular esophagus length ratio 1:1.5. Length of entire esophagus and buccal capsule representing 6–7% of body length. Vulva situated at, 8–11 (9) mm from anterior end, at about 50% of body length; vulval lips not elevated. Muscular vagina directed posteriorly (Figure <xref ref-type="fig" rid="F1">1c</xref>); uterus filled with larvae 210–280 (245±22 long) (Figure <xref ref-type="fig" rid="F1">1i</xref>) and eggs 17–29 (24) long by 14–26 (22) wide. Tail conical, 190–220 (208) long, without cuticular projections (Figs <xref ref-type="fig" rid="F1">1d</xref>, <xref ref-type="fig" rid="F3">3d</xref>).</p><p><italic>Females with eggs (based on 7 specimens)</italic>: body 11–13 mm (12 mm) long; maximum width at esophageal/intestinal junction 100–133 (124). Buccal capsule including basal ring 80–87 (82) long and 50–60 (53) wide, basal ring 10–12 (10) long, 33–38 (35) wide. Maximum length/width ratio of buccal capsule 1:0.64. Deirids, nerve-ring, and excretory pore at 127–163 (144), 183–227 (208), and 283–357 (308), respectively, from the anterior extremity. Muscular portion of esophagus 387–460 (427) long and 47–60 (52) wide; glandular portion of esophagus 447–527 (489) long and 60–67 (61) wide. Muscular/glandular esophagus length ratio 1:1.5. Length of entire esophagus and buccal capsule representing 8–9% of body length. Vulva situated at 6–7 mm (6 mm) from anterior end, at 52% of body length; vulval lips not elevated. Muscular vagina directed posteriorly; uterus filled with eggs 28–32 (29) long by 25–30 (26) wide. Tail conical, 140–180 (166) long, without cuticular projections.</p></tp:treatment-sec></tp:taxon-treatment>
